# Supplementary material for: Structural and genetic basis of HIV-1 envelope V2 apex recognition by rhesus broadly neutralizing antibodies
Source: J Exp Med. 2025 Aug 18;222(10):e20250638. doi: 10.1084/jem.20250638 (PMC12379892; doi:10.1084/jem.20250638)
Supplement: Table S1 — provides the neutralization data for plasma and mAbs against small and large panels of heterologous viruses. [file jem_20250638_tables1.xlsx]

## Sheet: RM plasma small panel
Table S1. Autologous and heterologous neutralization by plasma from SHIV-infected rhesus macaques with V2 apex-targeted responses.
			Tier 1A			Heterologous Tier 2 Panel
		MuLV&	MN.3	MW965	TH023.6	TRO11	25710	X2278	BJOX020000	X1632	CE1176	246.F3	CH119	CE0217	CNE55	T250-4	Q23.17	WITO.4160	ZM233.6	CAP256SU	CH505	CH848#	BG505.332N	MT145K
RM ID	WPI*		B	C	AE	B	C	B	AE	G	C	AC	AE	C	AE	AG	A	B	C	C	C	C	A	SIVcpz
44715	0	<20	<20	<20	<20	<20	<20	<20	<20	<20	<20	<20	<20	<20	<20	<20	<20	<20	<20	<20	<20	<20	<20	<20
	24	<20	112	9560	225	<20	<20	<20	<20	<20	<20	<20	<20	<20	<20	<20	<20	<20	<20	<20	<20	221	<20	<20
	32	<20	319	26021	880	<20	21	<20	<20	<20	<20	<20	<20	<20	<20	<20	<20	<20	<20	<20	<20	518	<20	<20
	40	<20	570	19658	1531	<20	71	<20	<20	<20	22	<20	<20	<20	<20	<20	<20	<20	<20	<20	<20	206	<20	<20
	48	<20	1469	21978	1550	23	239	<20	<20	<20	157	<20	<20	<20	<20	<20	<20	<20	26	<20	31	681	<20	<20
	56	<20	1607	32541	3001	36	411	<20	<20	49	282	<20	<20	<20	<20	<20	<20	<20	<20	<20	<20	872	<20	<20
	64	<20	2822	45475	3845	171	1451	<20	<20	<20	826	<20	158	<20	<20	<20	25	<20	<20	41	<20	2016	37	<20
	72	<20	2132	31646	1855	94	397	<20	25	27	418	<20	57	<20	<20	<20	61	<20	<20	47	<20	554	43	<20
	80	<20	2174	20182	2961	78	347	<20	34	<20	194	<20	21	<20	<20	<20	44	<20	<20	39	<20	799	36	<20
	88	<20	2496	32310	2556	132	308	44	52	<20	217	<20	37	<20	<20	<20	87	<20	<20	42	<20	322	46	<20
	96	<20	2793	44924	7072	116	351	35	47	<20	284	<20	30	<20	<20	<20	293	<20	<20	43	<20	863	41	<20
	104	<20	1878	32031	5546	83	228	22	<20	<20	176	<20	30	<20	<20	<20	313	<20	<20	40	<20	784	48	<20
	112	<20	1512	26015	4617	90	300	59	<20	<20	154	<20	37	<20	<20	<20	94	<20	<20	48	<20	712	34	<20
	120	<20	2142	30931	4103	62	229	43	<20	<20	128	<20	<20	21	<20	<20	867	<20	<20	41	<20	1052	<20	<20
	128	<20	1489	26817	5784	25	74	20	<20	<20	65	<20	<20	<20	<20	<20	263	<20	<20	25	<20	295	<20	<20
	136	<20	692	14760	4704	23	68	29	<20	<20	47	<20	<20	<20	<20	<20	273	21	<20	118	<20	123	<20	<20
	144	<20	1093	18815	4861	20	93	<20	<20	<20	91	<20	<20	<20	<20	121	125	<20	<20	3086	<20	557	<20	52
	152	<20	668	15728	6676	35	121	<20	<20	<20	36	<20	<20	<20	<20	1054	114	<20	<20	1756	<20	428	31	192
	160	<20	574	8097	3602	<20	152	<20	53	58	79	<20	<20	<20	<20	3555	264	<20	45	1290	46	181	54	317
	162	<20	1331	15642	9461	22	391	<20	115	63	150	<20	<20	<20	<20	4715	688	<20	41	1343	<20	403	50	212
6561	0	<20	<20	<20	<20	<20	<20	<20	<20	<20	<20	<20	<20	<20	<20	<20	<20	<20	<20	<20	<20	<20	<20	<20
	57	<20	2498	40584	136	<20	<20	<20	<20	<20	32	<20	<20	<20	<20	<20	<20	<20	51	<20	<20	<20	<20	<20
	88	<20	2269	25478	556	<20	151	<20	<20	<20	534	<20	<20	<20	<20	<20	<20	<20	40	<20	<20	<20	<20	<20
	104	<20	1544	10872	403	<20	342	<20	<20	<20	781	<20	<20	<20	<20	<20	<20	<20	308	<20	<20	<20	29	<20
	112	<20	1336	29727	489	<20	251	<20	<20	<20	425	<20	<20	<20	<20	<20	44	<20	358	<20	<20	<20	<20	<20
	120	<20	1406	35474	1923	<20	283	<20	<20	<20	608	<20	32	<20	<20	93	<20	<20	659	<20	<20	<20	21	<20
	128	<20	1423	16158	1409	<20	126	<20	<20	<20	394	<20	<20	<20	<20	728	<20	<20	227	<20	<20	<20	<20	27
	136	<20	1444	34211	1952	<20	132	<20	<20	<20	374	<20	<20	<20	<20	1119	<20	<20	205	<20	<20	<20	<20	48
	144	<20	1153	35273	2579	<20	151	<20	<20	<20	320	<20	<20	<20	<20	2151	<20	<20	136	<20	<20	<20	<20	163
T646	0	<20	<20	<20	<20	<20	<20	<20	<20	<20	<20	<20	<20	<20	<20	<20	<20	<20	<20	<20	<20	<20	<20	<20
	24	<20	141	2370	4617	<20	28	<20	<20	<20	<20	<20	<20	<20	<20	<20	22	<20	<20	<20	<20	<20	<20	<20
	32	<20	419	13803	13682	<20	141	25	<20	<20	<20	<20	<20	<20	<20	<20	4148	23	80	30	191	27	22	32
	40	<20	566	16756	21706	<20	196	30	<20	<20	<20	167	<20	<20	<20	<20	26738	<20	32	20	1151	20	<20	<20
6070	0	<20	<20	<20	<20	<20	<20	<20	<20	<20	<20	<20	<20	<20	<20	<20	<20	<20	<20	<20	<20	<20	<20	<20
	8	<20	128	1522	735	<20	<20	<20	<20	<20	<20	<20	<20	<20	<20	25	<20	35	<20	<20	108	<20	<20	<20
	16	<20	1458	25484	6472	<20	23	<20	<20	<20	<20	<20	<20	<20	<20	28	42	46	48	<20	2556	<20	<20	<20
	24	<20	1882	69252	10212	<20	<20	<20	<20	<20	<20	<20	<20	<20	<20	48	182	61	91	<20	4172	<20	<20	<20
	36	<20	1830	43403	1724	<20	<20	<20	<20	40	<20	27	<20	<20	<20	59	3003	<20	65	<20	2178	21	<20	40
V033	0	<20	<20	48	315	<20	<20	<20	<20	<20	<20	<20	<20	<20	<20	<20	<20	<20	<20	<20	<20	<20	<20	<20
	4	<20	8251	23310	6173	<20	<20	<20	<20	<20	<20	<20	<20	<20	<20	<20	<20	<20	<20	<20	<20	<20	<20	<20
	8	<20	11040	36846	8137	<20	<20	<20	<20	<20	<20	<20	<20	<20	<20	<20	3376	<20	<20	<20	<20	<20	<20	<20
	12	<20	20648	54054	3613	<20	89	<20	213	<20	<20	<20	<20	<20	<20	<20	13383	<20	<20	<20	<20	<20	163	<20
	16	<20	27189	68493	10886	<20	152	<20	267	<20	<20	28	<20	30	<20	<20	10718	179	<20	<20	<20	<20	205	<20
	20	<20	29087	82850	14676	<20	426	407	21	<20	<20	101	45	241	<20	61	16297	1153	<20	<20	<20	<20	365	95
	24	<20	30294	143390	25164	<20	927	234	20	<20	<20	506	96	1014	<20	298	35026	2845	25	<20	<20	<20	882	567
V031	0	<20	<20	<20	<20	<20	<20	<20	<20	<20	<20	<20	<20	<20	<20	<20	<20	<20	<20	<20	<20	<20	<20	<20
	24	<20	2020	22543	7837	28	26	<20	<20	<20	<20	<20	<20	<20	<20	<20	56085	<20	<20	<20	<20	<20	<20	<20
	32	<20	1628	14059	3327	<20	<20	<20	<20	<20	<20	<20	<20	<20	<20	<20	52165	<20	<20	<20	<20	<20	<20	<20
	48	<20	1992	12439	4470	<20	<20	<20	<20	<20	<20	<20	<20	<20	84	<20	119689	<20	<20	110	<20	<20	<20	<20
	56	<20	2494	12136	16625	<20	<20	28	<20	<20	<20	244	<20	<20	1133	44	101368	<20	43	543	78	<20	32	<20
	64	<20	2756	13038	8475	<20	<20	<20	<20	<20	<20	38	<20	<20	543	1208	62933	<20	71	459	<20	<20	31	<20
	72	<20	3298	12280	10058	<20	<20	21	<20	<20	<20	<20	<20	<20	306	1234	42176	<20	86	224	<20	<20	30	<20
42056	0	<20	<20	<20	<20	<20	<20	<20	<20	<20	<20	<20	<20	<20	<20	<20	<20	<20	<20	<20	<20	<20	<20	<20
	48	<20	1083	2462	65	<20	<20	<20	<20	<20	<20	<20	<20	<20	<20	106	<20	<20	<20	123	<20	<20	<20	<20
	56	<20	1260	6378	221	<20	<20	<20	<20	<20	<20	<20	<20	<20	<20	248	36	<20	<20	347	<20	<20	<20	<20
	64	<20	753	2846	367	<20	<20	<20	<20	<20	<20	<20	<20	<20	<20	160	62	<20	24	149	<20	<20	<20	<20
	80	<20	488	2850	287	<20	<20	<20	<20	<20	<20	<20	<20	<20	<20	134	141	<20	37	149	<20	<20	<20	<20
	88	<20	521	2757	362	<20	<20	<20	<20	<20	<20	<20	<20	<20	<20	159	190	<20	42	217	<20	<20	<20	<20
	96	<20	313	2577	247	<20	<20	<20	<20	<20	<20	<20	<20	<20	<20	161	195	<20	32	187	22	<20	<20	<20
	112	<20	914	2892	598	<20	<20	<20	<20	<20	<20	<20	<20	<20	<20	152	825	<20	47	181	31	<20	<20	<20
40591	0	<20	<20	<20	<20	<20	<20	<20	<20	<20	<20	<20	<20	<20	<20	<20	<20	<20	<20	<20	<20	<20	<20	<20
	72	<20	2167	14176	977	<20	<20	<20	<20	<20	<20	<20	<20	<20	<20	<20	<20	<20	<20	2230	<20	<20	<20	<20
	88	<20	2970	31857	976	<20	<20	<20	25	<20	<20	<20	<20	66	<20	<20	<20	<20	32	3067	<20	<20	<20	<20
	96	<20	3374	29806	6627	<20	22	<20	197	<20	<20	<20	<20	179	<20	<20	<20	<20	207	2648	<20	<20	<20	<20
	104	<20	5467	54915	8237	<20	28	45	101	<20	<20	<20	<20	339	<20	<20	119	<20	506	2344	<20	<20	<20	<20
	112	<20	5382	59952	6798	24	58	49	59	36	<20	<20	<20	214	<20	90	318	<20	206	1692	<20	<20	<20	26
	120	<20	4045	48733	3433	<20	<20	31	48	20	<20	<20	<20	275	28	32	66	<20	154	1069	<20	<20	<20	<20
	128	<20	9033	75188	3247	20	20	84	29	<20	<20	<20	<20	133	33	<20	44	<20	160	1159	<20	<20	26	<20
	136	<20	13803	91324	7734	48	52	209	31	29	<20	<20	<20	101	102	<20	51	<20	322	1544	<20	<20	39	<20
41328	0	<20	<20	<20	<20	<20	<20	<20	<20	<20	<20	<20	<20	<20	<20	<20	<20	<20	<20	<20	<20	<20	<20	<20
	56	<20	673	730	43	<20	<20	<20	<20	<20	<20	<20	<20	<20	<20	<20	510	<20	<20	<20	<20	<20	<20	<20
	64	<20	981	7837	1773	27	<20	80	<20	<20	<20	<20	<20	40	<20	<20	3897	<20	<20	<20	<20	<20	<20	172
	80	<20	1572	5107	674	<20	<20	<20	<20	<20	<20	<20	<20	42	<20	<20	1625	<20	25	<20	<20	<20	<20	49		>10000	1000-10000	100-1000	20-100
																											ID50

## Sheet: All mAbs small panel
Neutralization titers against tier-2 heterologous viral strains by rhesus V2 apex lineage monoclonal antibodies.
	246F3	X1632	25710	CNE55	X2278	BJOX002000	CNE8	CE0217	TRO.11	CE1176	CH119.10	BG505.332N	CAP256SU	ZM233.6	WITO.33	T250-4	Q23.17	CH505.TF	MT145K
mAb ID	AC	G	C	AE	B	BC	AE	C	B	C	BC	A	C	C	B	AG	A	C	SIVcpz
6070-a.01	0.85	5.3	>50	>50	5.7	49	>50	>50	>50	>50	>50	>50	>50	1.9	>50	4.2	0.046	8.6	2.8
6070-a.02	2.6	>50	>50	>50	6.6	>50	>50	>50	>50	>50	>50	>50	>50	6.1	>50	14	0.15	33	4.8
6070-a.03	>50	>50	>50	>50	9.2	>50	>50	>50	>50	>50	>50	>50	>50	>50	>50	>50	>50	>50	>50
6070-a.04	>50	>50	>50	>50	7.6	>50	>50	>50	>50	>50	>50	>50	>50	>50	>50	>50	45	1.3	>50
6070-a.05	3.2	>50	>50	>50	5.4	>50	>50	>50	>50	>50	>50	>50	>50	11	>50	10	0.12	34	11
6070-a.06	30	>50	>50	>50	4.6	>50	>50	>50	>50	>50	>50	>50	>50	>50	>50	>50	0.05	0.3	>50
6070-a.07	>50	>50	>50	>50	4.6	>50	>50	>50	>50	>50	>50	>50	>50	>50	>50	>50	>50	>50	>50
42056-a.01	>50	0.03	4.9	0	16	0.11	>50	>50	>50	0.067	>50	4.7	0.007	3.2	>50	0.012	0.11	7.5	1.1
42056-a.02	>50	0.42	6.3	1.1	22	>50	>50	>50	>50	>50	>50	14	0.23	5.2	>50	0.21	2.9	13	>50
42056-a.03	>50	11	2.2	0.41	18	17	>50	>50	>50	>50	>50	35	0.77	15	>50	4.9	1.5	5	>50
5695-a.01	0.25	>50	>50	>50	>50	1.5	>50	>50	>50	>50	>50	>50	5.6	3.3	1.7	4.4	0.002	0.18	2.5
5695-b.02	17	>50	>50	>50	>50	>50	>50	>50	>50	>50	>50	>50	>50	1.2	>50	2.9	0.022	>50	0.9
5695-b.05	>50	>50	>50	>50	>50	>50	>50	>50	>50	>50	>50	>50	>50	0.19	>50	3.9	0.21	>50	1.5
T646-a.01	0.04	>50	8.7	>50	10	>50	>50	>50	>50	>50	>50	>50	>50	30	>50	>50	0.001	1.3	>50
T646-a.02	>50	>50	>50	>50	>50	>50	>50	>50	>50	>50	>50	>50	>50	>50	>50	>50	>50	>50	>50
T646-a.03	15	>50	9.8	>50	13	>50	>50	>50	>50	>50	>50	>50	>50	>50	>50	>50	0.005	0.28	>50
41328-a.01	>50	>50	>50	>50	14	>50	>50	0.27	>50	>50	>50	0.74	>50	1.6	>50	16	0.002	>50	0.3
41328-a.02	>50	>50	>50	>50	14	>50	>50	>50	>50	>50	>50	>50	>50	>50	>50	>50	0.017	>50	1.4
41328-a.03	>50	>50	>50	>50	15	>50	>50	>50	>50	>50	>50	25	>50	>50	>50	>50	0.004	>50	0.35
41328-a.04	>50	>50	>50	>50	13	>50	>50	>50	>50	>50	>50	23	>50	>50	>50	>50	0.004	>50	0.72
41328-a.08	>50	>50	>50	>50	17	>50	>50	4.7	>50	>50	>50	6.1	>50	8.4	>50	>50	0.001	>50	0.66
41328-a.20	>50	>50	>50	>50	32	>50	>50	>50	>50	>50	>50	>50	>50	>50	>50	>50	0.01	>50	18
41328-a.26	>50	>50	>50	>50	11	>50	>50	>50	>50	>50	>50	>50	>50	>50	>50	>50	0.017	>50	0.97
V033-a.01	0.034	>50	0.029	>50	0.73	0.04	>50	0.014	>50	>50	0.11	0.02	>50	>50	0.006	0.23	0.003	>50	0.041
V033-a.02	0.12	>50	0.051	>50	1.1	0.077	>50	0.022	>50	>50	0.24	0.035	>50	>50	0.012	0.29	0.002	>50	0.032
V033-a.03	1.1	>50	0.19	>50	1.7	0.3	>50	0.081	>50	>50	0.42	0.088	>50	>50	0.047	11	0.005	>50	0.44
V033-a.04	49	>50	0.071	>50	1.2	0.18	>50	0.018	>50	>50	12	0.064	>50	>50	2.9	>50	0.002	>50	2.1
V033-a.05	0.045	>50	0.028	>50	0.57	0.064	>50	0.014	>50	>50	0.26	0.028	>50	>50	0.005	0.36	0.002	>50	0.033
V033-a.06	0.23	>50	0.055	>50	1.1	0.11	>50	0.071	>50	>50	0.16	0.051	>50	>50	0.026	0.98	0.003	>50	0.53
V033-a.07	0.17	>50	0.056	>50	1.2	0.1	>50	0.068	>50	>50	0.12	0.038	>50	>50	0.02	1.5	0.002	>50	0.42
44715-a.01	11	9.2	2.1	8.7	>50	11	0.4	11	>50	35	>50	47	0.002	31	>50	0.008	4.9	4.7	0.47
44715-a.04	>50	>50	>50	>50	>50	>50	>50	>50	>50	>50	>50	>50	7	>50	>50	>50	>50	>50	>50
44715-a.08	>50	>50	>50	>50	>50	>50	>50	>50	>50	>50	>50	>50	2.9	12	>50	>50	>50	>50	>50
44715-a.09	>50	>50	>50	>50	>50	>50	>50	>50	>50	>50	>50	>50	7	>50	>50	>50	>50	>50	>50
44715-a.12	18	15	2.9	16.5	>50	2.7	0.25	>50	>50	>50	>50	>50	0.01	>50	>50	0.004	33	>50	0.05
44715-a.14	13	6.1	2.5	8.1	>50	10	>50	37	>50	33	>50	25	0.003	31	>50	0.005	10	5.7	0.27
44715-a.15	>50	>50	>50	>50	>50	3.4	9.1	>50	>50	>50	>50	>50	0.18	0.12	>50	>50	0.47	>50	>50
44715-a.16	>50	>50	>50	>50	>50	>50	>50	>50	>50	>50	>50	>50	0.23	>50	>50	>50	>50	>50	>50
44715-a.18	>50	>50	>50	>50	>50	>50	>50	>50	>50	>50	>50	>50	1.2	>50	>50	>50	>50	>50	>50
44715-a.20	>50	>50	>50	>50	>50	>50	>50	>50	>50	>50	>50	>50	9.4	>50	>50	>50	>50	>50	>50
44715-a.21	18	22	3.4	13	>50	65.24	0.98	1.1	>50	10	>50	19	0.1	42	>50	0.04	>50	3.3	4.5
40591-a.01	>50	>50	28	>50	19	>50	>50	0.005	>50	>50	>50	>50	0.01	2.2	>50	0.4	>50	>50	27
40591-a.02	>50	>50	33	>50	5.6	>50	>50	0.24	>50	>50	>50	>50	0.006	0.072	>50	10	11	>50	37
40591-a.03	>50	>50	28	>50	6.2	>50	>50	43	>50	>50	>50	>50	0.056	47	>50	>50	>50	>50	>50
40591-a.04	>50	>50	15	>50	11	>50	>50	0.082	>50	0.99	>50	>50	0.01	22	>50	12	>50	>50	1.4
40591-a.05	>50	>50	26	>50	19	>50	>50	0.22	>50	0.62	>50	42	0.003	0.002	>50	0.36	1.6	>50	>50
40591-a.06	>50	>50	26	>50	17	>50	>50	>50	>50	>50	>50	>50	1.9	0.45	>50	>50	>50	>50	>50
40591-a.07	>50	>50	33	>50	37	>50	>50	1	>50	0.2	>50	>50	0.008	0.003	>50	0.63	11	>50	>50
40591-a.08	>50	>50	34	>50	18	>50	>50	7.9	>50	0.02	>50	>50	0.005	0.003	>50	0.19	4.2	>50	44
6561-a.01	>50	>50	>50	>50	>50	>50	>50	>50	>50	0.1	>50	>50	>50	>50	>50	0.006	>50	>50	0.16
6561-a.02	>50	>50	>50	>50	>50	>50	>50	>50	>50	0.61	>50	>50	>50	>50	>50	0.11	>50	>50	0.23
6561-a.03	>50	>50	>50	>50	>50	>50	>50	>50	>50	0.39	>50	>50	>50	>50	>50	2.2	>50	>50	2.5
6561-a.04	>50	>50	>50	>50	>50	>50	>50	>50	>50	0.18	>50	>50	>50	>50	>50	0.02	>50	>50	0.53
6561-a.05	>50	>50	>50	>50	>50	>50	>50	>50	>50	0.31	>50	>50	>50	>50	>50	0.038	>50	>50	0.22
6561-a.06	>50	>50	>50	>50	>50	>50	>50	>50	>50	0.23	>50	>50	>50	>50	>50	0.022	>50	>50	0.1
6561-a.07	>50	>50	>50	>50	>50	>50	>50	>50	>50	0.047	>50	>50	>50	>50	>50	0.012	>50	>50	0.1
6561-a.08	>50	>50	>50	>50	>50	>50	>50	>50	>50	0.47	>50	>50	>50	>50	>50	0.073	>50	>50	0.68
6561-a.09	>50	>50	>50	>50	>50	>50	>50	>50	>50	0.15	>50	>50	>50	>50	>50	0.008	>50	>50	0.19
6561-a.10	>50	>50	>50	>50	>50	>50	>50	>50	>50	0.06	>50	>50	>50	>50	>50	0.048	>50	>50	0.22
6561-a.11	>50	>50	>50	>50	>50	>50	>50	>50	>50	0.05	>50	>50	>50	>50	>50	0.006	>50	>50	0.12
6561-a.12	>50	>50	>50	>50	>50	>50	>50	>50	>50	0.03	>50	>50	>50	>50	>50	0.006	>50	>50	0.15
42056-b.01	>50	>50	0.66	>50	3.8	>50	1.3	>50	>50	>50	>50	>50	>50	4.9	>50	>50	>50	33	>50
V031-a.01	37	41	>50	0.069	>50	>50	16	>50	>50	2.5	>50	0.49	0.25	0.29	>50	0.018	0.006	>50	20		<0.1	0.1-1.0	1.0-10	10-50
V031-a.02	>50	>50	>50	0.041	>50	>50	15	>50	>50	>50	>50	0.39	0.028	12	>50	7.9	0.001	>50	>50			IC50 (ug/mL)

## Sheet: 119-panel
Antibody neutralization of Seaman 119-virus panel					IC50 (ug/mL)
					<0.001	.100-1.00
(values represent IC50 in ug/ml)					.001-.01	1.00-10.0
					.01-.100	>10.0
Virus ID	Clade	42056-a.01	42056-b.01	40591-a.01	6070-a.01	41328-a.01	6561-a.01	6561-a.15	44715-a.01	V033-a.01	T646-a.01	V031-a.01	5695-b.01
6535.3	B	>50	31.475	>50	>50	>50	>50	>50	>50	0.652	>50	>50	>50
QH0692.42	B	>50	29.372	>50	>50	>50	>50	>50	>50	>50	>50	>50	>50
SC422661.8	B	>50	>50	>50	>50	>50	>50	>50	>50	>50	>50	>50	>50
PVO.4	B	>50	>50	>50	>50	>50	>50	>50	>50	>50	>50	>50	>50
TRO.11	B	>50	>50	>50	>50	>50	>50	>50	>50	>50	>50	>50	>50
AC10.0.29	B	>50	>50	>50	>50	>50	>50	>50	>50	0.039	>50	>50	6.295
RHPA4259.7	B	>50	>50	>50	>50	>50	>50	>50	>50	>50	>50	>50	>50
THRO4156.18	B	1.886	>50	>50	>50	>50	>50	>50	>50	>50	>50	>50	>50
REJO4541.67	B	>50	>50	>50	>50	>50	>50	>50	>50	34.759	>50	>50	>50
TRJO4551.58	B	>50	>50	>50	>50	>50	>50	>50	>50	>50	>50	>50	>50
WITO4160.33	B	>50	>50	>50	>50	>50	>50	>50	>50	0.004	>50	>50	2.924
CAAN5342.A2	B	>50	>50	>50	>50	>50	>50	>50	>50	>50	>50	>50	>50
WEAU_d15_410_787	B (T/F)	>50	>50	>50	>50	>50	>50	>50	>50	>50	>50	>50	>50
1006_11_C3_1601	B (T/F)	>50	>50	>50	>50	>50	>50	>50	>50	>50	>50	>50	>50
1054_07_TC4_1499	B (T/F)	>50	>50	>50	>50	>50	>50	>50	>50	>50	>50	>50	>50
1056_10_TA11_1826	B (T/F)	>50	>50	>50	>50	>50	>50	>50	>50	0.552	>50	>50	>50
1012_11_TC21_3257	B (T/F)	>50	>50	>50	>50	>50	>50	>50	>50	>50	>50	>50	>50
6240_08_TA5_4622	B (T/F)	>50	>50	>50	>50	>50	>50	>50	>50	>50	>50	>50	>50
6244_13_B5_4576	B (T/F)	>50	>50	>50	>50	>50	>50	>50	>50	>50	>50	>50	>50
62357_14_D3_4589	B (T/F)	>50	>50	>50	>50	>50	>50	>50	>50	>50	>50	>50	>50
SC05_8C11_2344	B (T/F)	>50	>50	>50	>50	>50	>50	>50	>50	>50	>50	>50	>50
Du156.12	C	>50	>50	>50	21.1	0.03	>50	>50	24.381	0.269	>50	19.522	>50
Du172.17	C	>50	>50	>50	>50	>50	>50	>50	>50	>50	>50	>50	>50
Du422.1	C	>50	>50	>50	>50	0.037	>50	>50	>50	0.305	>50	44.907	>50
ZM197M.PB7	C	50	>50	>50	>50	>50	>50	>50	>50	>50	>50	>50	>50
ZM214M.PL15	C	>50	>50	>50	>50	>50	>50	>50	>50	>50	>50	>50	>50
ZM233M.PB6	C	0.011	21.315	<0.001	0.581	0.068	>50	31	>50	>50	6.049	0.078	1.65
ZM249M.PL1	C	3.757	>50	>50	3.47	0.013	>50	>50	>50	0.231	>50	3.955	10.981
ZM53M.PB12	C	0.008	>50	>50	40.212	>50	>50	0.116	0.235	>50	>50	0.489	4.889
ZM109F.PB4	C	>50	13.58	>50	>50	>50	>50	>50	>50	>50	>50	>50	>50
ZM135M.PL10a	C	>50	>50	>50	>50	>50	>50	>50	>50	>50	>50	>50	>50
CAP45.2.00.G3	C	0.048	>50	>50	2.112	<0.001	>50	>50	5.768	0.009	>50	>50	>50
CAP210.2.00.E8	C	0.082	>50	0.002	>50	>50	>50	>50	>50	>50	>50	>50	>50
HIV-001428-2.42	C	>50	>50	>50	>50	0.002	>50	>50	>50	0.049	>50	5.688	>50
HIV-0013095-2.11	C	>50	>50	>50	>50	>50	>50	>50	17.735	>50	>50	>50	>50
HIV-16055-2.3	C	0.005	>50	0.001	>50	0.746	>50	>50	30.038	0.08	>50	11.519	12.386
HIV-16845-2.22	C	>50	>50	>50	>50	>50	>50	>50	>50	>50	>50	>50	>50
Ce1086_B2	C (T/F)	>50	>50	>50	>50	>50	>50	>50	>50	7.295	>50	>50	>50
Ce0393_C3	C (T/F)	5.445	>50	>50	2.776	0.011	>50	>50	>50	0.266	>50	3.464	>50
Ce1176_A3	C (T/F)	0.754	>50	20.294	>50	>50	0.147	0.044	>50	>50	>50	5.849	>50
Ce2010_F5	C (T/F)	>50	>50	>50	>50	>50	>50	>50	>50	>50	>50	>50	>50
Ce0682_E4	C (T/F)	0.043	>50	>50	20.833	>50	>50	>50	>50	>50	3.103	1.307	1.587
Ce1172_H1	C (T/F)	25.727	>50	>50	>50	>50	>50	>50	11.159	>50	>50	>50	>50
Ce2060_G9	C (T/F)	0.015	>50	>50	>50	>50	>50	39.564	14.642	>50	>50	2.886	>50
Ce703010054_2A2	C (T/F)	>50	>50	>50	>50	>50	44.545	>50	14.306	>50	>50	>50	>50
BF1266.431a	C (T/F)	13.009	>50	<0.001	>50	>50	19.434	0.039	10.409	>50	>50	0.099	>50
246F C1G	C (T/F)	>50	>50	>50	2.731	>50	>50	>50	>50	>50	>50	>50	>50
249M B10	C (T/F)	>50	>50	8.291	>50	>50	>50	>50	35.806	>50	>50	>50	>50
ZM247v1(Rev-)	C (T/F)	>50	>50	>50	>50	>50	>50	>50	>50	>50	>50	>50	>50
7030102001E5(Rev-)	C (T/F)	>50	>50	>50	>50	>50	>50	>50	>50	>50	>50	>50	>50
1394C9G1(Rev-)	C (T/F)	0.002	>50	>50	0.831	0.954	7.028	0.108	0.092	>50	>50	39.142	0.527
Ce704809221_1B3	C (T/F)	>50	>50	>50	>50	>50	>50	>50	>50	9.351	>50	>50	>50
CNE19	BC	0.279	>50	>50	>50	>50	0.009	0.074	1.808	>50	>50	>50	>50
CNE20	BC	>50	>50	>50	>50	>50	9.577	0.33	23.26	>50	>50	>50	>50
CNE21	BC	>50	>50	>50	>50	>50	>50	>50	18.554	>50	>50	>50	>50
CNE17	BC	0.148	>50	>50	25.737	>50	>50	>50	6.661	6.301	>50	>50	19.232
CNE30	BC	>50	>50	>50	>50	>50	>50	>50	>50	>50	>50	>50	>50
CNE52	BC	>50	>50	>50	>50	>50	>50	>50	>50	0.52	>50	>50	>50
CNE53	BC	>50	>50	>50	>50	>50	>50	>50	>50	19.724	>50	>50	>50
CNE58	BC	0.017	>50	>50	32.334	33.666	30.368	>50	0.543	1.62	>50	>50	10.096
MS208.A1	A	>50	>50	>50	>50	1.62	>50	>50	>50	0.108	>50	0.09	>50
Q23.17	A	0.263	>50	2.298	0.187	<0.001	>50	>50	6.219	0.005	0.001	0.02	0.001
Q461.e2	A	>50	>50	>50	>50	>50	>50	>50	>50	>50	>50	>50	>50
Q769.d22	A	>50	>50	>50	>50	>50	>50	>50	>50	>50	>50	>50	>50
Q259.d2.17	A	>50	>50	>50	>50	22.309	>50	>50	>50	0.056	3.757	46.312	41.148
Q842.d12	A	0.658	>50	>50	9.137	18.899	>50	>50	14.293	0.027	0.087	0.003	0.047
0260.v5.c36	A	>50	>50	>50	>50	>50	>50	>50	>50	>50	>50	>50	>50
3415.v1.c1	A	>50	>50	>50	>50	>50	>50	>50	>50	1.265	>50	>50	>50
3365.v2.c20	A	>50	>50	>50	>50	0.186	>50	19.171	>50	0.196	>50	>50	>50
191955_A11	A (T/F)	0.007	>50	24.19	3.028	0.019	>50	0.036	17.654	0.011	>50	3.209	6.786
191084 B7-19	A (T/F)	1.34	>50	>50	>50	>50	>50	29.21	37.844	>50	>50	2.431	>50
9004SS_A3_4	A (T/F)	0.893	>50	0.048	>50	>50	>50	>50	17.861	>50	>50	0.063	>50
T257-31	CRF02_AG	>50	>50	0.002	>50	>50	>50	>50	22.429	>50	>50	0.209	>50
928-28	CRF02_AG	>50	>50	>50	>50	>50	>50	>50	>50	>50	>50	>50	>50
263-8	CRF02_AG	>50	>50	>50	>50	>50	>50	>50	>50	>50	>50	>50	>50
T250-4	CRF02_AG	0.01	>50	2.218	23.625	29.106	0.008	>50	0.322	1.962	>50	0.025	>50
T251-18	CRF02_AG	>50	>50	>50	>50	>50	>50	>50	>50	>50	>50	>50	>50
T278-50	CRF02_AG	>50	>50	>50	>50	>50	>50	>50	>50	>50	>50	>50	>50
T255-34	CRF02_AG	>50	>50	>50	>50	>50	>50	0.269	>50	>50	0.099	0.052	3.305
211-9	CRF02_AG	>50	>50	>50	>50	>50	>50	>50	>50	1.01	>50	>50	>50
235-47	CRF02_AG	>50	>50	>50	6.049	>50	>50	>50	1.445	>50	2.008	>50	2.309
620345.c01	CRF01_AE	>50	>50	>50	16.933	>50	>50	8.243	>50	>50	>50	6.06	>50
CNE8	CRF01_AE	>50	>50	>50	>50	>50	>50	>50	5.534	>50	>50	>50	>50
C1080.c03	CRF01_AE	0.598	>50	>50	>50	0.002	<0.001	>50	1.053	0.003	>50	1.554	34.603
R2184.c04	CRF01_AE	>50	>50	>50	>50	>50	>50	>50	>50	>50	>50	17.324	>50
R1166.c01	CRF01_AE	>50	>50	>50	>50	>50	>50	>50	>50	>50	>50	>50	>50
R3265.c06	CRF01_AE	>50	>50	>50	>50	>50	>50	>50	>50	26.425	>50	>50	>50
C2101.c01	CRF01_AE	>50	>50	>50	>50	>50	>50	>50	>50	9.482	>50	>50	>50
C3347.c11	CRF01_AE	>50	>50	>50	>50	>50	>50	>50	40.328	>50	>50	>50	>50
C4118.c09	CRF01_AE	2.188	>50	>50	>50	>50	>50	>50	11.218	0.817	>50	>50	>50
CNE5	CRF01_AE	0.107	>50	>50	>50	4.574	0.932	0.358	5.575	0.119	>50	3.399	>50
BJOX009000.02.4	CRF01_AE	>50	>50	>50	>50	>50	>50	>50	>50	>50	>50	>50	>50
BJOX015000.11.5	CRF01_AE (T/F)	>50	>50	>50	>50	>50	>50	>50	>50	>50	>50	>50	>50
BJOX010000.06.2	CRF01_AE (T/F)	>50	>50	>50	>50	>50	>50	>50	>50	>50	>50	>50	>50
BJOX025000.01.1	CRF01_AE (T/F)	>50	>50	>50	>50	>50	>50	>50	>50	>50	>50	>50	>50
BJOX028000.10.3	CRF01_AE (T/F)	>50	>50	>50	>50	>50	>50	>50	>50	>50	>50	>50	>50
X1193_c1	G	>50	>50	>50	>50	>50	>50	>50	>50	0.382	>50	>50	>50
P0402_c2_11	G	0.23	>50	>50	>50	>50	>50	>50	>50	>50	>50	>50	>50
X1254_c3	G	>50	>50	>50	>50	>50	>50	10.604	>50	>50	>50	>50	>50
X2088_c9	G	>50	>50	>50	>50	>50	>50	>50	>50	>50	>50	>50	>50
X2131_C1_B5	G	>50	>50	>50	>50	>50	>50	>50	>50	0.662	>50	>50	>50
P1981_C5_3	G	25.083	>50	>50	>50	>50	>50	>50	>50	>50	>50	>50	>50
X1632_S2_B10	G	0.028	>50	>50	49.279	>50	>50	0.328	>50	>50	>50	11.037	>50
3016.v5.c45	D	10.22	>50	>50	>50	>50	>50	0.114	>50	>50	>50	>50	>50
A07412M1.vrc12	D	>50	>50	>50	>50	>50	>50	>50	>50	>50	>50	>50	>50
231965.c01	D	>50	>50	>50	>50	>50	0.075	>50	>50	>50	>50	36.594	>50
231966.c02	D	9.152	>50	>50	>50	>50	>50	>50	13.257	>50	>50	0.315	>50
6405.v4.c34	D	>50	>50	>50	>50	>50	>50	>50	>50	>50	>50	>50	>50
3817.v2.c59	CD	>50	>50	>50	>50	>50	>50	>50	>50	14.066	>50	>50	>50
6480.v4.c25	CD	>50	>50	>50	>50	>50	>50	>50	>50	>50	>50	>50	>50
6952.v1.c20	CD	>50	11.605	>50	>50	>50	>50	>50	>50	>50	>50	>50	>50
6811.v7.c18	CD	>50	>50	>50	>50	>50	>50	>50	>50	>50	>50	>50	>50
89-F1_2_25	CD	0.009	>50	>50	>50	>50	>50	4.087	1.259	>50	>50	>50	15.677
3301.v1.c24	AC	>50	>50	16.836	>50	>50	>50	>50	49.929	>50	>50	>50	>50
6041.v3.c23	AC	>50	>50	>50	>50	>50	>50	>50	>50	>50	0.255	>50	>50
6540.v4.c1	AC	0.447	>50	>50	35.02	>50	>50	1.171	43.45	0.166	32.805	0.247	>50
6545.v4.c1	AC	1.496	>50	>50	>50	>50	>50	1.149	>50	0.12	39.782	0.407	>50
0815.v3.c3	ACD	>50	>50	>50	>50	>50	>50	>50	>50	15.903	>50	>50	>50
3103.v3.c10	ACD	>50	>50	>50	>50	>50	>50	>50	>50	>50	>50	>50	>50
SVA.MLV	NA	>50	>50	>50	>50	>50	>50	>50	>50	>50	>50	>50	>50
		42056-a.01	42056-b.01	40591-a.01	6070-a.01	41328-a.01	6561-a.01	6561-a.15	44715-a.01	V033-a.01	T646-a.01	V031-a.01	5695-b.01
	# Viruses	119	119	119	119	119	119	119	119	119	119	119	119
	Total VS Neutralized	34	5	10	19	17	10	20	33	38	10	32	18
	% VS Neutralized	28.5714	4.20168	8.40336	15.9664	14.2857	8.40336	16.8067	27.7311	31.9328	8.40336	26.8908	15.1261
	Median IC50	0.494	21.315	2.258	9.137	0.186	3.98	0.344	13.257	0.3435	2.5555	2.6585	5.592
	Geometric Mean IC50	0.622401	19.8804	0.382513	6.8938	0.276982	1.0273	0.827136	7.23946	0.401855	0.913775	1.22178	2.8733

## Sheet: 208-panel
Antibody neutralization of VRC 208-virus panel						IC50 (ug/mL)
						<0.001	.100-1.00
(values represent IC50 in ug/ml)						.001-.01	1.00-10.0
						.01-.100	>10.0
Virus ID	Clade	V033-a.01	6561-a.01	6561-a.15
0260.v5.c36	A	>50	>50	>50
0330.v4.c3	A	0.097	>50	>50
0439.v5.c1	A	>50	>50	>50
3365.v2.c20	A	0.181	>50	40.4
3415.v1.c1	A	1.4	>50	>50
3718.v3.c11	A	0.232	>50	>50
398-F1.F6.20	A	8.61	>50	>50
BB201.B42	A	0.01	>50	>50
BB539.2B13	A	13.9	>50	>50
BG505.W6M.C2	A	0.076	>50	>50
BI369.9A	A	43.2	>50	3.91
BS208.B1	A	0.021	38.5	>50
KER2008.12	A	>50	>50	>50
KER2018.11	A	0.081	>50	0.099
KNH1209.18	A	0.065	>50	>50
MB201.A1	A	0.019	>50	>50
MB539.2B7	A	36.1	>50	>50
MI369.A5	A	>50	>50	>50
MS208.A1	A	0.235	>50	>50
Q23.17	A	0.006	>50	32.7
Q259.17	A	0.078	>50	>50
Q769.d22	A	>50	>50	>50
Q769.h5	A	>50	>50	>50
Q842.d12	A	0.035	>50	>50
QH209.14M.A2	A	>50	>50	>50
RW020.2	A	>50	>50	>50
UG037.8	A	>50	>50	>50
246-F3.C10.2	AC	0.249	>50	>50
3301.v1.c24	AC	>50	>50	>50
3589.v1.c4	AC	>50	1.46	>50
6540.v4.c1	AC	0.135	>50	0.185
6545.v4.c1	AC	0.084	>50	0.169
0815.v3.c3	ACD	13.1	>50	>50
6095.v1.c10	ACD	>50	>50	1.25
3468.v1.c12	AD	7.23	>50	>50
Q168.a2	AD	0.661	>50	20.3
Q461.e2	AD	>50	>50	>50
620345.c1	AE	>50	>50	3.26
BJOX009000.02.4	AE	>50	>50	>50
BJOX010000.06.2	AE	>50	>50	>50
BJOX025000.01.1	AE	>50	>50	>50
BJOX028000.10.3	AE	>50	>50	>50
C1080.c3	AE	0.006	0.001	>50
C2101.c1	AE	10.3	>50	>50
C3347.c11	AE	>50	>50	>50
C4118.09	AE	0.673	>50	>50
CM244.ec1	AE	0.008	0.003	>50
CNE3	AE	15	>50	>50
CNE5	AE	0.267	4.36	0.37
CNE55	AE	>50	>50	>50
CNE56	AE	>50	>50	>50
CNE59	AE	>50	>50	14.3
CNE8	AE	>50	>50	>50
M02138	AE	>50	>50	>50
R1166.c1	AE	>50	>50	>50
R2184.c4	AE	>50	>50	>50
R3265.c6	AE	12.1	>50	>50
TH023.6	AE	9.47	>50	>50
TH966.8	AE	0.116	>50	0.762
TH976.17	AE	0.712	>50	>50
235-47	AG	>50	>50	>50
242-14	AG	0.237	>50	>50
263-8	AG	>50	>50	>50
269-12	AG	>50	>50	>50
271-11	AG	>50	7.38	0.241
928-28	AG	>50	>50	>50
DJ263.8	AG	21.5	>50	>50
T250-4	AG	2.77	0.005	>50
T251-18	AG	>50	>50	>50
T253-11	AG	>50	>50	1.17
T255-34	AG	>50	>50	0.1
T257-31	AG	>50	>50	>50
T266-60	AG	11.2	>50	>50
T278-50	AG	15.4	>50	>50
T280-5	AG	>50	>50	>50
T33-7	AG	>50	0.162	0.022
3988.25	B	1.83	>50	>50
5768.04	B	7.81	>50	>50
6101.10	B	>50	>50	>50
6535.3	B	1.06	>50	>50
7165.18	B	>50	>50	>50
45_01dG5	B	45.8	>50	>50
89.6.DG	B	>50	>50	>50
AC10.29	B	0.067	>50	>50
ADA.DG	B	>50	>50	>50
Bal.01	B	>50	>50	>50
BaL.26	B	>50	>50	>50
BG1168.01	B	>50	>50	>50
BL01.DG	B	>50	>50	>50
BR07.DG	B	>50	>50	>50
BX08.16	B	>50	>50	>50
CAAN.A2	B	>50	>50	>50
CNE10	B	>50	>50	>50
CNE12	B	>50	>50	>50
CNE14	B	29.4	>50	>50
CNE4	B	>50	>50	>50
CNE57	B	>50	40.5	>50
HO86.8	B	2.9	>50	>50
HT593.1	B	16.1	>50	>50
HXB2.DG	B	>50	>50	>50
JRCSF.JB	B	>50	>50	>50
JRFL.JB	B	>50	>50	>50
MN.3	B	16.8	>50	>50
PVO.04	B	>50	>50	>50
QH0515.01	B	>50	>50	>50
QH0692.42	B	>50	>50	>50
REJO.67	B	>50	>50	>50
RHPA.7	B	>50	>50	>50
SC422.8	B	>50	>50	>50
SF162.LS	B	0.017	>50	>50
SS1196.01	B	>50	>50	>50
THRO.18	B	>50	>50	>50
TRJO.58	B	>50	>50	>50
TRO.11	B	>50	>50	>50
WITO.33	B	0.007	>50	>50
X2278.C2.B6	B	>50	>50	>50
YU2.DG	B	>50	>50	>50
BJOX002000.03.2	BC	0.126	>50	0.267
CH038.12	BC	>50	>50	>50
CH070.1	BC	0.075	1.25	>50
CH117.4	BC	21.1	0.065	>50
CH119.10	BC	1.22	>50	>50
CH181.12	BC	>50	0.008	0.591
CNE15	BC	0.02	17.1	>50
CNE19	BC	>50	0.031	0.037
CNE20	BC	>50	3.29	0.175
CNE21	BC	>50	>50	>50
CNE40	BC	>50	>50	>50
CNE7	BC	>50	>50	>50
286.36	C	>50	>50	>50
288.38	C	9.93	>50	>50
0013095-2.11	C	>50	>50	>50
001428-2.42	C	0.048	>50	>50
0077.v1.c16	C	>50	>50	>50
00836-2.5	C	>50	>50	>50
0921.v2.c14	C	>50	>50	>50
16055-2.3	C	0.047	35.7	>50
16845-2.22	C	>50	>50	>50
16936-2.21	C	>50	>50	>50
25710-2.43	C	0.165	>50	>50
25711-2.4	C	>50	>50	>50
25925-2.22	C	4.64	>50	>50
26191-2.48	C	>50	3.81	0.219
3168.v4.c10	C	16.4	>50	>50
3637.v5.c3	C	>50	>50	>50
3873.v1.c24	C	>50	>50	0.319
426c	C	>50	>50	>50
6322.v4.c1	C	>50	>50	>50
6471.v1.c16	C	>50	>50	>50
6631.v3.c10	C	>50	>50	>50
6644.v2.c33	C	4.98	>50	>50
6785.v5.c14	C	0.111	>50	0.021
6838.v1.c35	C	0.091	>50	>50
96ZM651.02	C	>50	>50	>50
BR025.9	C	>50	>50	>50
CAP210.E8	C	>50	>50	>50
CAP244.D3	C	0.278	>50	>50
CAP256.206.C9	C	>50	>50	0.184
CAP45.G3	C	0.015	30.3	>50
Ce1176.A3	C	>50	0.398	0.05
CE703010217.B6	C	0.08	>50	29.6
CNE30	C	>50	>50	>50
CNE31	C	>50	>50	>50
CNE53	C	>50	>50	>50
CNE58	C	1.19	41.6	>50
DU123.06	C	7.28	>50	43.2
DU151.02	C	0.24	>50	>50
DU156.12	C	0.267	>50	>50
DU172.17	C	>50	>50	>50
DU422.01	C	0.531	>50	>50
MW965.26	C	>50	>50	>50
SO18.18	C	>50	>50	0.46
TV1.29	C	>50	0.001	>50
TZA125.17	C	>50	>50	>50
TZBD.02	C	>50	>50	>50
ZA012.29	C	>50	>50	>50
ZM106.9	C	>50	>50	29.2
ZM109.4	C	>50	>50	>50
ZM135.10a	C	>50	>50	>50
ZM176.66	C	>50	2.78	>50
ZM197.7	C	>50	>50	>50
ZM214.15	C	>50	>50	>50
ZM215.8	C	>50	0.005	0.053
ZM233.6	C	>50	>50	>50
ZM249.1	C	0.247	>50	>50
ZM53.12	C	>50	>50	0.15
ZM55.28a	C	>50	>50	>50
3326.v4.c3	CD	>50	>50	48.5
3337.v2.c6	CD	>50	>50	>50
3817.v2.c59	CD	17.1	>50	>50
191821.E6.1	D	>50	>50	>50
231965.c01	D	>50	0.106	>50
247-23	D	>50	>50	0.668
3016.v5.c45	D	>50	>50	0.131
57128.vrc15	D	>50	>50	>50
6405.v4.c34	D	>50	>50	>50
A03349M1.vrc4a	D	>50	>50	>50
A07412M1.vrc12	D	>50	>50	>50
NKU3006.ec1	D	>50	>50	>50
UG021.16	D	>50	>50	>50
UG024.2	D	>50	>50	>50
P0402.c2.11	G	>50	>50	>50
P1981.C5.3	G	>50	>50	>50
X1193.c1	G	0.601	>50	>50
X1254.c3	G	>50	>50	9.23
X1632.S2.B10	G	>50	>50	0.142
X2088.c9	G	>50	>50	>50
X2131.C1.B5	G	0.295	>50	>50
SIVmac251.30.SG3	NA	>50	>50	>50
SVA.MLV	NA	>50	>50	>50
		V033-a.01	6561-a.01	6561-a.15
	# Viruses	208	208	208
	Total VS Neutralized	76	24	36
	% VS Neutralized	36.5385	11.5385	17.3077
	Median IC50	0.2865	1.355	0.3445
	Geometric Mean IC50	0.604039	0.478043	0.7518
