# Supplementary material for: Structural and genetic basis of HIV-1 envelope V2 apex recognition by rhesus broadly neutralizing antibodies
Source: J Exp Med. 2025 Aug 18;222(10):e20250638. doi: 10.1084/jem.20250638 (PMC12379892; doi:10.1084/jem.20250638)
Supplement: Table S2 — provides the macaque host information, isolation strategy, and immunogenetics for V2 apex lineages. [file jem_20250638_tables2.xlsx]

## Sheet: Sheet1
Table S2. Animal information, isolation strategy, and immunogenetics of rhesus V2 apex bNAb lineages
Animal ID	SHIV strain	Timepoint	SOSIP probes used	mAb ID	Heavy Ig genes	Light Ig genes	VH %nt mut	VL %nt mut
RM6070	CH505.TF	wk36	T250.4 and T250.4.N160K	6070-a.01	VH2-173*01 DH3-15*01 JH3-2*01	VK1-ABR*01 JK4*01	4.7	4.9
				6070-a.02			4	4.2
				6070-a.03			4.7	3.2
				6070-a.04			3	3.2
				6070-a.05			4	3.9
				6070-a.06			4	3.5
				6070-a.07			5	4.6
RM42056	CAP256SU	wk112	CAP256.wk34 and CAP256.wk34.K169E	42056-a.01	VH4-NL_17*01_S2469 DH3-15*01 JH6-6*01	VK2-AEB*01_S8954 JK2*01	14.6	9.5
				42056-a.02			15.2	7.9
				42056-a.03			16.2	8.9
			CAP256.wk34 and CAP256.wk34.K169E	42056-b.01	VH4-NL_17*01_S2469 DH3-15*01 JH5-5*01	VL1-ADA*01_S6654 JL3*01	11.7	5.8
RM5695	CH505.TF	wk40	T250.4	5695-b.04	VH3-88*01 DH3-15*01 JH6-6*01	VL2-ABU*01_S3471 JL1*01	9.3	2.4
				5695-b.05			10.3	3.4
		wk48		5695-b.02			8.9	3.7
				5695-b.03			8.3	4.4
		wk65	n/a; 10X&	5695-b.01&			8.6	6.1
RMT646	CH505.TF	wk40	T250.4 and T250.4.N160K	T646-a.01	VH4-79*01 DH3-15*01 JH4-3*01	VL1-ABN*01 JL6*01_S7212	16.8	1.7
				T646-a.02			14.1	3.4
				T646-a.03			15.1	3.4
RM41328	Q23.17	wk80	BG505.DS and MT145K	41328-a.01	VH4-144*01_S8155 DH3-15*01 JH6-6*01	VL1-ABN*02_S8168 JL1*01	6.7	6.1
				41328-a.02			6.7	6.1
				41328-a.03			3.7	8.2
				41328-a.04			6.4	5.8
				41328-a.05			6	8.5
				41328-a.06			5.4	7.5
				41328-a.07			6.7	6.1
				41328-a.08			5.7	7.5
				41328-a.09			6.7	6.1
				41328-a.10			6.4	6.9
RMV033	Q23.17	wk24	BG505.DS and MT145K	V033-a.01	VH3-76*01 DH3-15*01 JH4-3*01	VK1-ACI-S*01 JK2*01	4.7	4.9
				V033-a.02			4.4	5.3
				V033-a.03			6.8	3.9
				V033-a.04			6.8	3.2
				V033-a.05			4.7	3.9
				V033-a.06			4.7	2.5
				V033-a.07			2	3.2
RM44715	CH848.wk36con	wk162	T250.4	44715-a.01	VH3-NL_17*01_S9589 DH3-15*01 JH5-4*01	VK2-ACL*01_S1827 JK3*01	9.9	7.6
				44715-a.02			7.6	3.3
				44715-a.03			5.3	3.3
				44715-a.04			5.3	3
				44715-a.05			6	3.6
				44715-a.06			5.6	3.3
				44715-a.07			6	4
				44715-a.08			7.3	6
				44715-a.09			6	6.3
				44715-a.10			9.9	7.3
				44715-a.11			8.3	3.3
				44715-a.12			7.3	5.6
				44715-a.13			5.6	6.3
				44715-a.14			10.6	7.3
				44715-a.15			7.3	3.3
				44715-a.16*			5	3.6
				44715-a.17*			5.3	3
				44715-a.18*			6	3
				44715-a.19*			5.3	3.6
				44715-a.20*			6.3	3.3
				44715-a.21*			10.8	8.6
RM40591	CAP256SU	wk136	CAP256.wk34 and CAP256.wk34.K169E	40591-a.01	VH3-NL_1*01_S9854 DH3-15*01 JH5-4*03	VK1-ACE*01_S9604 JK4*01	12.9	4.9
				40591-a.02			11.6	4.9
				40591-a.03			12.9	5.6
				40591-a.04			11.2	6.3
				40591-a.05			10.2	7.7
				40591-a.06			10.9	7.7
				40591-a.07			10.9	6.3
				40591-a.08			10.5	5.6
				40591-a.09			10.9	6.3
RM6561	Ce1176.A6	wk144	T250.4	6561-a.01	VH4-NL_38*01_S9244 DH3-15*01 JH5-5*01	VL4-ACF*02 JL6*01_S7212	9	6.7
				6561-a.02			7.4	4.3
				6561-a.03			8.7	7
				6561-a.04			9.4	7
				6561-a.05			9	7.4
				6561-a.06			10.7	8.4
				6561-a.07			9.7	7.4
				6561-a.08			9.7	7.4
				6561-a.09			10	6
				6561-a.10			9	7.4
				6561-a.11			9	6.7
				6561-a.12			9.7	6.7
RMV031	Q23.17	wk72	T250.4 and CAP256.wk34	V031-a.01	VH2-7*02_S1732 DH3-15*01 JH6-6*01	VK2-AAO*01_S5152 JK2*01	13	6
				V031-a.02			10.6	5.4
&Isolated from bone marrow mononuclear cells using 10X Genomics. All other antibodies isolated using SOSIP trimer probes.
*Isolated from lymph node mononuclear cells
All other unlabeled antibodies are isolated from peripheral blood mononuclear cells (PBMCs).
Timepoint “wk” = weeks post-SHIV infection that the biological samples were collected from which antibodies were isolated.
