# Supplementary material for: Structural and genetic basis of HIV-1 envelope V2 apex recognition by rhesus broadly neutralizing antibodies
Source: J Exp Med. 2025 Aug 18;222(10):e20250638. doi: 10.1084/jem.20250638 (PMC12379892; doi:10.1084/jem.20250638)
Supplement: Table S4 — provides the neutralization data for V2 apex epitope mapping and to demonstrate the recapitulation of macaque polyclonal plasma activity by isolated antibodies. [file jem_20250638_tables4.xlsx]

## Sheet: mAb Recapitulation of Plasma
Table S4. Neutralization by matched rhesus macaque donor plasma and isolated monoclonal antibodies.
	RM44715 wk162 plasma	44715-a.01
MLV	<20	>50
X1632	63	9.2
25710	391	2.1
BJOX002000	115	11
CNE8	431	0.4
CE1176.A3	150	35
BG505.332N	50	47
CAP256SU	1343	0.002
ZM233	41	31
T250.4	4715	0.008
Q23.17	688	4.9
MT145K	468	0.47
TRO11	22	>50
CH505	<20	4.7
CNE55	<20	8.7			>10000	1000-10000	1000-100	20-100
CE0217	<20	11				Plasma ID50
246F3	<20	11
					<0.01	0.01-0.1	0.1-1.0	1.0-10	20-100
						mAb IC50 (ug/mL)
	RM42056 wk104 plasma	42056-a.01	42056-b.01
MLV	<20	>50	>50
CAP256SU	104	0.0066	>50
Q23.17	574	0.11	>50
T250.44	120	0.012	>50
X1632	57	0.034	>50
CNE8	42	>50	1.3
ZM233.6	38	3.2	4.9
TRO.11	34	>50	>50
25710	23	4.9	0.66
BJOX0020000	21	0.11	>50
CNE55	<20	0.41	>50
X2278	<20	16	3.8
CH505 TF	<20	7.5	33
BG505.T332N	<20	4.7	>50
CE1176.A3	<20	0.067	>50
MT145K	<20	1.1	>50
	RM5695 wk56 plasma	RHA1	5695-b.01
MLV	<20	>50	>50
246F3	109	0.21	0.25
ZM233.6	413	0.012	3.3
MT145K	162	0.13	2.5
T250-4	1977	0.013	4.4
Q23.17	5051	0.005	0.002
X1632	465	0.16	>50
25710	28	0.74	>50
CNE55	20	0.35	>50
X2278	28	0.4	>50
BJOX0020000	22	1.9	1.5
CNE8	179	4.1	>50
CE0217	26	3.1	>50
BG505.T332N	139	0.055	>50
CAP256SU	65	0.45	5.6
WITO.33	138	0.026	1.7
CH505 TF	421	0.46	0.18
TRO.11	70	>50	>50
	RMV033 wk48 plasma	V033-a.01
MLV	<20	>50
Q23.17	11340	0.002
MT145K	273	0.041
CE0217	409	0.014
25710	264	0.029
T250-4	385	0.23
BG505.332N	273	0.02
BJOX020000	128	0.04
WITO.4160	1197	0.006
CH119	57	0.11
246.F3	84	0.034
X2278	58	>50
	RM6561 wk144 plasma	6561-a.01
MLV	<20	>50
T250.4	2150	0.0064
Ce1176	320	0.1
MT145K	163	0.16
C1080.c03	3300	0.001
3728.V2.C6	270	0.14
16055-2.3	118	2.8
ZM233	136	>50
25710	151	>50
CH119	21	>50
	RM40591 wk128 plasma	40591-a.01	40591-a.05
MLV	<20	>50	>50
CAP256SU	1660	0.01	0.003
ZM233.6	209	2.2	0.002
X2278	154	19	19
CE0217	133	0.005	0.22
Q23.17	44	>50	1.6
MT145K	40	27	>50
BG505.T332N	26	>50	38
BJOX0020000	29	>50	>50
CNE55	33	>50	>50
25710	<20	28	26
T250-4	<20	0.4	0.36
CE1176.A3	<20	>50	0.62
	RM41328 wk80 plasma	41328-a.01
MLV	<20	>50
Q23.17	1625	0.004
MT145K	49	0.3
CE0217	43	0.27
ZM233.6	25	1.6
T250-4	<20	16
BG505.332N	<20	0.74
X2278	<20	14
CAP256SU	<20	82
	RMT646 wk40 plasma	T646-a.01
MLV	<20	>50
Q23.17	2670	0.001
Q23.17.N160K	>35000	<0.0001
246F3	167	0.036
246F3.N160K	>35000	<0.0001
T250.4	<20	>50
T250.4.N160K	33200	<0.0001
CH505 TF	1151	1.3
25710	196	8.7
X2278	25	10
ZM233.6	32	30
	RM6070 wk40 plasma	6070-a.01
MLV	<20	>50
Q23.17	3000	0.046
Q23.17.N160K	>35000	<0.0001
246F3	27	0.85
246F3.N160K	>35000	<0.0001
T250.4	59	4.2
T250.4.N160K	2500	0.008
CH505 TF	2200	8.6
MT145K	30	2.8
ZM233.6	65	1.9
X1632	40	>50
25710	20	>50
X2278	<20	5.7
	RMV031 wk72 plasma	V031-a.01
MLV	<20	>50
Q23	>35000	0.006
T250	1234	0.018
CNE55	306	0.069
CAP256SU	244	0.25
ZM233	86	0.29
BG505.332N	30	0.49
X2278	21	>50
Ce1176	<20	2.5
MT145K	<20	20
X1632	<20	41
246F3	<20	37

## Sheet: mAb V2-apex Mapping
Neutralization of wild type and V2 apex epitope mutants by human and rhesus monoclonal antibodies
	PGT145	PG9	CH01	VRC26.25		42056-a.01	V033-a.01	6561-a.01	44715-a.01	40591-a.01	40591-a.05	V031-a.01
T250.4	0.002	0.004	0.04	0.001		0.009	0.13	0.004	0.14	0.3	0.8	0.51
T250.4.N160K	>50	>50	>50	0.001		2.2	>50	>50	>50	>50	9.3	>50
T250.4.R166S	>50	0.005	0.048	>50		>50	0.17	>50	>50	>50	>50	>50
T250.4.K169E	>50	27	31	>50		>50	>50	>50	>50	>50	>50	>50
T250.4.K171E	0.72	2.1	>50	0.003		4.5	>50	>50	23	>50	21	>50
	PGT145	PG9	CH01	VRC26.25		42056-a.01	V033-a.01	6561-a.01	44715-a.01	5695-b.02	41328-a.01	V031-a.01
MT145K	0.032	0.056	0.31	0.001		0.3	0.02	0.12	0.12	3.2	0.18	5.9
MT145K.N160D	>50	>50	>50	0.001		19	>50	>50	>50	>50	>50	>50
MT145K.R166S	>50	0.049	0.29	>50		>50	0.03	>50	>50	>50	0.4	>50
MT145K.K169E	>50	>50	7.3	>50		>50	25	>50	>50	>50	>50	>50
MT145K.K171Q	0.24	0.24	>50	0.001		32	>50	>50	1.1	7.2	>50	n.d.
	PGT145	PG9	CH01	VRC26.25		40591-a.01	40591-a.05	41328-a.01
CE0217	0.04	0.034	0.32	0.005		0.007	0.26	0.13
CE0217.N160K	>50	>50	>50	0.34		>50	5	>50
CE0217.K166A	>50	0.03	0.25	>50		0.4	>50	0.069
CE0217.K169E	>50	>50	15	>50		>50	>50	>50		<0.01	0.01-0.1	0.1-1.0	1.0-10	20-100
CE0217.K171E	0.03	16	>50	0.23		0.27	>50	>50			mAb IC50 (ug/mL)
	PGT145	PG9	CH01	VRC26.25		6070-a.01	T646-a.01	5695-b.02
Q23.17	0.005	0.004	0.03	0.001		0.065	0.002	0.023
Q23.17.N160K	>50	>50	>50	0.001		<0.0001	<0.0001	0.028
Q23.17.R166S	>50	0.005	0.03	>50		>50	>50	>50
Q23.17.R169E	>50	>50	30	>50		>50	>50	>50
Q23.17.K171E	1.2	0.1	>50	0.003		27	6.5	9.1
				2909		6070-a.01	T646-a.01
Q23.17				>50		0.032	0.003
Q23.17.N160K				<0.0001		<0.0001	<0.0001
Q23.17.N160K.K169E				>50		>50	>50
	PGT145	PG9	CH01	VRC26.25		6070-a.01	T646-a.01
246F3	6.2	0.08	1.4	0.003		0.75	0.11
246F3.N160K	>50	>50	>50	0.15		<0.0001	<0.0001
246F3.R169E	>50	>50	>50	>50		>50	>50
				2909		6070-a.01	T646-a.01
246F3				>50		0.062	0.09
246F3.N160K				0.041		<0.0001	<0.0001
246F3.N160K.R169E				>50		>50	>50
	PGT145	PG9	CH01	VRC26.25		42056-b.01
25710	0.008	0.14	2.8	0.001		0.5
25710.N160K	>50	>50	>50	0.002		1.9
25710.R166A	8	0.09	0.84	>50		23
25710.K169E	>50	>50	2.5	>50		47
25710.K171E	0.018	>50	>50	0.001		5
	PGT145	PG9	VRC26.25			42056-b.01
X2278	0.002	0.075	0.003			2.1
X2278.N160K	>50	>50	0.0002			>50
X2278.R166K	>50	0.05	>50			>50
X2278.K168E	>50	>50	>50			>50
X2278.K171E	0.72	>50	0.36			>50
	V033-a.01			V033-a.01			V033-a.01
T250.4	1.6		CE0217	0.18		Q23.17	0.018
T250.4.N160K	>50		CE0217.N160K	1.9		Q23.17. N160K	0.002
MT145K	0.76		246F3	1.2		BJOX002000	0.85
MT145K.N160D	>50		246F3.N160K	0.71		BJOX002.N160K	0.056
CH119	5.8		WITO.33	0.08		C1080	0.012
CH119.N160K	>50		WITO.33.N160K	0.09		C1080.N160K	0.002
>10-fold reduction/KO			<10-fold reduction			>10-fold enhancement
