# Supplementary material for: Structural and genetic basis of HIV-1 envelope V2 apex recognition by rhesus broadly neutralizing antibodies
Source: J Exp Med. 2025 Aug 18;222(10):e20250638. doi: 10.1084/jem.20250638 (PMC12379892; doi:10.1084/jem.20250638)
Supplement: Table S5 — provides the information for cryo-EM data acquisition, processing, and structure validation statistics. [file jem_20250638_tables5.xlsx]

## Sheet: CryoEM Statistics
	Table S5. Cryo-EM data collection, processing, and refinement validation statistics
			6070-a.01 in complex with Q23.17 MD39	T646-a.01 in complex with Q23.17 MD39	42056-a.01 in complex with CAP256.wk34.c80 RnS2 SOSIP	44715-a.01 in complex with BG505 DS-SOSIP	41328-a.01 in complex with BG505 DS-SOSIP	V033-a.01 in complex with BG505 DS-SOSIP	V031-a.01 in complex with BG505 DS-SOSIP	6561-a.01 in complex with Ce1176 RnS2 SOSIP	40591-a.01 in complex with T250.4 RnS2 SOSIP
	PDB		9BNL	9BTV	9BTH	9BNM	9BTL	9BNP	9BNK	9BTJ	9BTI
	EMDB		44729	44897	44890	44730	44893	44733	44728	44892	44891
	Data collection & processing
	Microscope		FEI Titan Krios	FEI Titan Krios	FEI Titan Krios	FEI Titan Krios	FEI Titan Krios	FEI Titan Krios	FEI Titan Krios	FEI Titan Krios	FEI Titan Krios
	Camera		Gatan K3	Gatan K3	Gatan K3	Gatan K3	Gatan K3	Gatan K3	Gatan K3	Gatan K2 Summit	Gatan K3
	Magnification		105,000x	105,000x	64,000x	105,000x	105,000x	105,000x	105,000x	22,500x	64,000x
	Voltage (kV)		300	300	300	300	300	300	300	300	300
	Electron dose (e-/Å2)		58	58	56.03	58	58	58	58	69.48	56.03
	Defocus range (µm)		0.8 - 2.0	0.8 - 2.0	1.0 - 2.5	0.8 - 2.0	0.8 - 2.0	0.8 - 2.0	0.8 - 2.0	1.0 - 2.5	1.0 - 2.5
	Pixel size (Å)		0.83	0.83	1.076	0.83	0.83	0.83	0.83	1.073	1.076
	Micrographs collected		2406	5358	2385	4736	5074	4522	5467	1357	3666
	Software		cryoSPARC v3.2	cryoSPARC v3.2	cryoSPARC v4.1	cryoSparc v4.1	cryoSPARC v3.2	cryoSPARC v3.2	cryoSparc v4.1	cryoSPARC v3.0	cryoSPARC v4.1
	Micrographs used		2187	5225	2212	3748	4817	4505	5074	1357	3318
	Total extracted particles		648715	1601119	553329	757694	2403591	2214775	1256494	521302	748766
	Refined particles		53426	39411	69264	48848	176070	123355	353856	150641	66103
	Symmetry imposed		C1	C1	C1	C1	C1	C1	C1	C1	C1
	Map Resolution (Å)		3.66	3.48	4.2	3.97	2.96	3.17	3.1	4.22	4.14
		FSC threshold	0.143	0.143	0.143	0.143	0.143	0.143	0.143	0.143	0.143
	Refinement & validation
	Initial model used		7LLK	7LLK	6VTT	6XRT	4ZMJ	4ZMJ	6XRT	6VTT	6VTT
	Software		Phenix 1.20	Phenix 1.20	Phenix 1.21	Phenix 1.21	Phenix 1.20	Phenix 1.20	Phenix 1.21	Phenix 1.21	Phenix 1.21
	Number of residues
		Protein	1911	1915	1914	1917	1930	1920	1966	2010	1919
		Ligand	120	126	111	101	106	107	93	159	92
	Map CC		0.84	0.8	0.78	0.74	0.86	0.82	0.86	0.79	0.73
	R.m.s. deviations
		Bond lengths (Å)	0.005	0.005	0.003	0.007	0.005	0.006	0.005	0.003	0.003
		Bond angles (˚)	1.14	0.96	0.725	1.18	1.21	1.19	0.96	0.67	0.652
	EMRinger score		2.43	2.21	1.36	1.75	3.77	3.1	2.41	1.58	1.37
	MolProbity score		1.55	1.6	1.69	1.56	1.55	1.44	1.59	1.59	1.6
	Clashscore		4.21	4.61	4.16	4.13	4.33	3.65	4.75	4.86	4.11
	Rotamer outliers (%)		0	0	0.29	0	0	0	0.97	0	0.18
	Ramachandran plot
		Favored (%)	95	94.7	90.64	94.6	95.1	95.9	95.1	95.14	93.95
		Allowed (%)	5	5.3	8.88	5.4	4.9	4.1	4.9	4.66	5.68
		Outliers (%)	0	0	0.48	0	0	0	0	0.2	0.37
