# Supplementary material for: Structural and genetic basis of HIV-1 envelope V2 apex recognition by rhesus broadly neutralizing antibodies
Source: J Exp Med. 2025 Aug 18;222(10):e20250638. doi: 10.1084/jem.20250638 (PMC12379892; doi:10.1084/jem.20250638)
Supplement: Table S6 — provides the structural analysis of human and rhesus V2 apex broadly neutralizing antibodies in complex with HIV Env. [file jem_20250638_tables6.xlsx]

## Sheet: Sheet1
Table S6. Structural features of rhesus and human V2 apex broadly neutralizing antibody interactive surfaces
Needle			Axe			Combined
42056-a.01			V033-a.01			40591-a.01
Heavy chain:gp120 (Å2)	1139		Heavy chain:gp120 (Å2)	451		Heavy chain:gp120 (Å2)	985
Light chain:gp120 (Å2)	0		Light chain:gp120 (Å2)	0		Light chain:gp120 (Å2)	0
Deepest trimer contact	K121		Deepest trimer contact	C-strand		Deepest trimer contact	R166
Heavy chain:glycan (Å2)	435		Heavy chain:glycan (Å2)	812		Heavy chain:glycan (Å2)	454
Light chain:glycan (Å2)	533		Light chain:glycan (Å2)	134		Light chain:glycan (Å2)	22
Apical glycans contacted	130, 160		Apical glycans contacted	156, 160A,B		Apical glycans contacted	156, 160A,B
total interactive (Å2)	2107		total interactive (Å2)	1397		total interactive (Å2)	1461
HCDR3 interactive (Å2)	965		HCDR3 interactive (Å2)	719		HCDR3 interactive (Å2)	860
44715-a.01			41328-a.01			V031-a.01
Heavy chain:gp120 (Å2)	733		Heavy chain:gp120 (Å2)	467		Heavy chain:gp120 (Å2)	1088
Light chain:gp120 (Å2)	0		Light chain:gp120 (Å2)	233		Light chain:gp120 (Å2)	78
Deepest trimer contact	R166		Deepest trimer contact	C-strand		Deepest trimer contact	R166
Heavy chain:glycan (Å2)	778		Heavy chain:glycan (Å2)	353		Heavy chain:glycan (Å2)	530
Light chain:glycan (Å2)	167		Light chain:glycan (Å2)	418		Light chain:glycan (Å2)	34
Apical glycans contacted	160A,B		Apical glycans contacted	156, 160A,B		Apical glycans contacted	156, 160A,B
total interactive (Å2)	1678		total interactive (Å2)	1471		total interactive (Å2)	1730
HCDR3 interactive (Å2)	1054		HCDR3 interactive (Å2)	671		HCDR3 interactive (Å2)	1179
T646-a.01			CH03#			6561-DH1020.12
Heavy chain:gp120 (Å2)	1400		Heavy chain:gp120 (Å2)	373		Heavy chain:gp120 (Å2)	654
Light chain:gp120 (Å2)	105		Light chain:gp120 (Å2)	0		Light chain:gp120 (Å2)	250
Deepest trimer contact	K121		Deepest trimer contact	C-strand		Deepest trimer contact	R166
Heavy chain:glycan (Å2)	683		Heavy chain:glycan (Å2)	1122		Heavy chain:glycan (Å2)	810
Light chain:glycan (Å2)	495		Light chain:glycan (Å2)	346		Light chain:glycan (Å2)	76
Apical glycans contacted	156, 160A-C		Apical glycans contacted	130, 156, 160A,B		Apical glycans contacted	156, 160A,B
total interactive (Å2)	2683		total interactive (Å2)	1841		total interactive (Å2)	1790
HCDR3 interactive (Å2)	982		HCDR3 interactive (Å2)	642		HCDR3 interactive (Å2)	1114
6070-a.01			PG9			VRC26.25
Heavy chain:gp120 (Å2)	1087		Heavy chain:gp120 (Å2)	820		Heavy chain:gp120 (Å2)	1083
Light chain:gp120 (Å2)	419		Light chain:gp120 (Å2)	0		Light chain:gp120 (Å2)	0
Deepest trimer contact	K121		Deepest trimer contact	C-strand		Deepest trimer contact	R166
Heavy chain:glycan (Å2)	717		Heavy chain:glycan (Å2)	596		Heavy chain:glycan (Å2)	321
Light chain:glycan (Å2)	306		Light chain:glycan (Å2)	221		Light chain:glycan (Å2)	29
Apical glycans contacted	160A-C		Apical glycans contacted	156, 160A,B		Apical glycans contacted	130, 156, 160
total interactive (Å2)	2529		total interactive (Å2)	1637		total interactive (Å2)	1433
HCDR3 interactive (Å2)	1103		HCDR3 interactive (Å2)	1139		HCDR3 interactive (Å2)	1322
RHA1
Heavy chain:gp120 (Å2)	1130
Light chain:gp120 (Å2)	263
Deepest trimer contact	K121
Heavy chain:glycan (Å2)	1008
Light chain:glycan (Å2)	370
Apical glycans contacted	156, 160A-C
total interactive (Å2)	2771
HCDR3 interactive (Å2)	1303
PGT145
Heavy chain:gp120 (Å2)	947
Light chain:gp120 (Å2)	0
Deepest trimer contact	K121
Heavy chain:glycan (Å2)	585
Light chain:glycan (Å2)	194
Apical glycans contacted	160A-C
total interactive (Å2)	1736
HCDR3 interactive (Å2)	1352
PCT64-35S
Heavy chain:gp120 (Å2)	956
Light chain:gp120 (Å2)	0
Deepest trimer contact	K121
Heavy chain:glycan (Å2)	810
Light chain:glycan (Å2)	388
Apical glycans contacted	156, 160A,B
total interactive (Å2)	2154
HCDR3 interactive (Å2)	1271
#The CH03 structure analyzed here is a complex with a V1V2-scaffold. All other structures are complexes with Env SOSIP trimers.
A,B, and C subscript included for ”Apical glycans contacted” denotes N-linked glycan positions recognized on two or more protomers.
Analysis completed with PDBePISA90 (https://www.ebi.ac.uk/msd-srv/prot_int/cgi-bin/piserver)
Human antibodies are highlighted in gray.
